# Supplementary material for: MAIT cell counts are associated with the risk of hospitalization in COPD
Source: Respir Res. 2022 May 18;23:127. doi: 10.1186/s12931-022-02045-2 (PMC9114286; doi:10.1186/s12931-022-02045-2)
Supplement: Supplementary file 1 — Additional file 1. Staining panels. [file 12931_2022_2045_MOESM1_ESM.xlsx]

## Sheet: Sheet1
	Supplementary Table 1. Staining panels.
	Panel intranuclear							Panel extracellular
	Laser	Filter	Color	Specificity	Clone	Company		Laser	Filter	Color	Specificity	Clone	Company
	UV	379/28	BUV395	Ki67	B56	BD Biosciences		UV	379/28
	355nm	515/30	BUV496	CD56	NCAM16.2	BD		355nm	515/30
		580/20							580/20
		605/20							605/20
		670/25							670/25
		735/30							735/30	BUV737	CD56	NCAM16.2	BD Biosciences
		810/40	BUV805	CD3	UCHT1	BD			810/40
	Violet	450/50	BV421	PD-1	EH12.2H7	Biolegend		Violet	450/50	BV421	CD38	HIT2	Biolegend
	405nm	525/50	V500	CD14	M5E2	BD		405nm	525/50	V500	CD14	M5E2	BD Biosciences
		525/50	V500	CD19	HIB19	BD			525/50	V500	CD19	HIB19	BD Biosciences
		525/50	Aqua	DCM		Thermofisher			525/50	Aqua	DCM		Thermofisher
		586/15	BV570	CD8	RPA-T8	Biolegend			586/15	BV570	CD8	RPA-T8	Biolegend
		605/40	BV605	CD161	NKR-P1A	Biolegend			605/40	BV605	CD161	NKR-P1A	Biolegend
		677/20							677/20
		710/50	BV711	T-bet	4B10	Biolegend			710/50	BV711	CD4	OKT4	Biolegend
		750/30							750/30
		810/40	BV785	HLA-DR	L243	Biolegend			810/40	BV785	PD-1	EH12.2H7	Biolegend
	Blue	530/30	AF488	Granulysin	RB1	BD		Blue	530/30	AF488	TIM-3	344823	R&D systems
	488nm	610/20	BB630	EOMES	WD1928	Ebioscience		488nm	610/20
		670/30							670/30
		710/50							710/50
		750/30							750/30
		810/40							810/40
	Y/G	586/15	PE	TCF1	S33-966	BD		Y/G	586/15	PE	TIGIT	741182	R&D systems
	561nm	610/20	PE-CF594	PLZF	R17-809	BD		561nm	610/20
		670/30							670/30	PE-Cy5	CCR5	2D7/CCR5	BD Biosciences
		710/50							710/50
		780/60	PE-Cy7	Va7.2	3C10	Biolegend			780/60	PE-Cy7	Va7.2	3C10	Biolegend
	Red	670/30	APC	TOX	REA473	Miltenyi		Red	670/30	APC	LAG-3	3DS223H	Ebioscience
	639nm	730/45	AF700	CD38	III155	Biolegend		639nm	730/45	AF700	CD3	UCHT1	BD Biosciences
		780/60	APC-H7	CD4	SK3	BD			780/60	APC-H7	HLA-DR	L243	BD Biosciences
